# Supplementary material for: Anti-Inflammatory Effect of Caffeine on Muscle under Lipopolysaccharide-Induced Inflammation
Source: Antioxidants (Basel). 2023 Feb 23;12(3):554. doi: 10.3390/antiox12030554 (PMC10045054; doi:10.3390/antiox12030554)
Supplement: Supplementary file 1 [file antioxidants-12-00554-s001.zip]

Archive with 1 entries (1 files):
- antioxidants-2200045-supplementary.pdf
